# Supplementary material for: Associations Between Dietary Patterns, Nutrient Intake, and Serum Biomarkers in Community-Dwelling Older Adults in Northern Thailand: A Cross-Sectional Study
Source: Nutrients. 2026 Jul 7;18(13):2204. doi: 10.3390/nu18132204 (PMC13364138; doi:10.3390/nu18132204)
Supplement: Supplementary file 1 [file nutrients-18-02204-s001.zip]

Archive with 1 entries (1 files):
- nutrients-4334998-supplementary.xlsx
