# Supplementary material for: Associations Between Dietary Patterns, Nutrient Intake, and Serum Biomarkers in Community-Dwelling Older Adults in Northern Thailand: A Cross-Sectional Study
Source: Nutrients. 2026 Jul 7;18(13):2204. doi: 10.3390/nu18132204 (PMC13364138; doi:10.3390/nu18132204)
Supplement: Supplementary file 1 [file nutrients-18-02204-s001.zip › nutrients-4334998-supplementary.xlsx]

## Sheet: S1
Table S1. Association between dietary pattern scores and serum biomarkers
Outcome	P1 β(95%CI)	P2 β(95%CI)	P3 β(95%CI)	P4 β(95%CI)
Serum vitamin D (ng/mL)	1.021 (0.958–1.090)	0.995 (0.916–1.082)	1.068 (0.999–1.142)	1.033 (0.956–1.115)
Total-cholesterol (mg/dL)	0.971 (0.922–1.023)	1.016 (0.949–1.087)	1.020 (0.968–1.076)	1.042 (0.978–1.110)
Triglycerides (mg/dL)	0.904 (0.820–0.998)	0.928 (0.816–1.055)	0.941 (0.850–1.041)	0.987 (0.875–1.113)
Blood glucose (mg/dL)	0.970 (0.931–1.012)	0.954 (0.904–1.007)	0.968 (0.927–1.010)	0.954 (0.908–1.002)
BMI (kg/m2)	0.991 (0.956–1.028)	1.023 (0.976–1.073)	0.992 (0.955–1.030)	1.021 (0.977–1.067)
Body Fat Percentage (%)	0.995 (0.975–1.014)	0.993 (0.968–1.018)	1.002 (0.982–1.022)	0.991 (0.968–1.014)
Note: Values are presented as exponentiated β coefficients (ratio of geometric means) with 95% confidence intervals. Models were adjusted for age, sex, residential area, total energy intake, and BMI; BMI was not included as a covariate for BMI and body fat percentage outcomes. Dietary patterns were derived using factor analysis and treated as continuous variables in this sensitivity analysis. Die…
